# Supplementary material for: Detection and Impact of Staphylococcus aureus Small Colony Variants in Chronic Wounds: A Pilot Study
Source: Pathogens. 2025 Oct 9;14(10):1023. doi: 10.3390/pathogens14101023 (PMC12567352; doi:10.3390/pathogens14101023)
Supplement: Supplementary file 1 [file pathogens-14-01023-s001.zip]

Archive with 1 entries (1 files):
- pathogens-3859999-supplementary.pdf
